# Supplementary material for: Lung Cancer Screening in Greece: A Modelling Study to Estimate the Impact on Lung Cancer Life Years
Source: Cancers (Basel). 2022 Nov 8;14(22):5484. doi: 10.3390/cancers14225484 (PMC9688856; doi:10.3390/cancers14225484)
Supplement: Supplementary file 1 [file cancers-14-05484-s001.zip]

Archive with 1 entries (1 files):
- cancers-1963561-supplementary.pdf
